# Supplementary material for: Novel Multi-Responsive Hyperbranched Polyelectrolyte Polyplexes as Potential Gene Delivery Vectors
Source: Pharmaceutics. 2023 May 30;15(6):1627. doi: 10.3390/pharmaceutics15061627 (PMC10301639; doi:10.3390/pharmaceutics15061627)
Supplement: Supplementary file 1 [file pharmaceutics-15-01627-s001.zip]

Archive with 1 entries (1 files):
- pharmaceutics-2386181-supplementary.pdf
